# Supplementary material for: Age of information of a server with energy requirements
Source: PeerJ Comput Sci. 2021 Mar 1;7:e354. doi: 10.7717/peerj-cs.354 (PMC7959625; doi:10.7717/peerj-cs.354)
Supplement: Supplemental Information 3 [file peerj-cs-07-354-s003.m]

function code_plot_Figure6
%%%%%%%%%%%%%%%%%%%%%%%%%%%%%%%%%%%%%%%%%%%%%%%%%%%%%%%%%%%%%%%%%%%%%%%%%%%%%%%%%%%%%%%%
%
% Matlab code to generate Figure 6
%
%
%%%%%%%%%%%%%%%%%%%%%%%%%%%%%%%%%%%%%%%%%%%%%%%%%%%%%%%%%%%%%%%%%%%%%%%%%%%%%%%%%%%%%%%%%


figure
hold on;
grid on;
do_plot(20,1,1)


end

function do_plot(a,l,mu)


ind=1;
v_b=0.001:0.001:1;
for b=v_b
   vpi=compute_stat_dist(a,b,l,mu);
   A=(vpi(4)+(a*vpi(2))/(l+mu+a))/(l+mu+b-(a*b)/(l+mu+a));
   N=[l+a, -mu,-b, 0;
   -l ,mu+a, 0,-b;
   -a ,  0,l+b, 0;
   0,   -a, -l,mu+b];
   v=[vpi(1)+mu*A,vpi(2),vpi(3),vpi(4)]';
   val=sum(N\v);
   res1(ind)=100*(val-(1/l+1/mu))/val;
   res2(ind)=100*(val-(1/l+1/mu+2*b/a))/val; 
   ind=ind+1;
end
plot(v_b,res1)
plot(v_b,res2)

end


function pi_=compute_stat_dist(a,b,l,mu)

M=[a+l,-mu , -b,-mu; 
   -l ,mu+a,  0,-b; 
   -a ,   0,l+b, 0;
   1  ,   1,  1, 1];
b=[0,0,0,1]'; pi_=M\b;

%M=[-a - l, b, 0, mu, mu, 0 ; ...
%    a, -a - b - l, b, 0, 0, mu ; ...
%    0, a, -b - l, 0, 0, 0 ; ...
%    l, 0, 0, -a - mu, b, 0  ; ...
%    0, l, 0, a, -a - b - mu, b; ...
%    0, 0, l, 0, a, -b - mu ]./(a+b+l+mu)+eye(6);
%mat=M^(100);
%pi_=mat(:,1);
end
